# Supplementary material for: Real-World Implementation of Next-Generation Sequencing in Sarcoma: Molecular Insights and Therapeutic Outcomes
Source: Med Sci (Basel). 2026 Jan 17;14(1):46. doi: 10.3390/medsci14010046 (PMC12821713; doi:10.3390/medsci14010046)
Supplement: Supplementary file 1 [file medsci-14-00046-s001.zip]

Archive with 1 entries (1 files):
- medsci-4023545-supplementary.pdf
